# Supplementary material for: Carbon-Doping as Efficient Strategy for Improving Photocatalytic Activity of Polysilicon Supported Pd in Hydrogen Evolution from Formic Acid
Source: Polymers (Basel). 2021 Nov 12;13(22):3919. doi: 10.3390/polym13223919 (PMC8624602; doi:10.3390/polym13223919)
Supplement: Supplementary file 1 [file polymers-13-03919-s001.zip]

Archive with 1 entries (1 files):
- polymers-1438532-supplementary.pdf
